# Supplementary material for: Ecomorphological analysis of the astragalo-calcaneal complex in rodents and inferences of locomotor behaviours in extinct rodent species
Source: PeerJ. 2016 Oct 11;4:e2393. doi: 10.7717/peerj.2393 (PMC5068370; doi:10.7717/peerj.2393)
Supplement: Table S1 [file peerj-04-2393-s001.xls]

## Sheet: Feuille1
	Biceps femoris		Vastus lateralis		Gastrocnemius		Soleus		Tibialis cranialis
	Origin	Insertion	Origin	Insertion	Origin	Insertion	Origin	Insertion	Origin	Insertion
Chinchilla laniger	On the femoral neck	Strong tendon attached on the anterior edge of the tibial plateau	On the femoral neck and on the great trochanter	Strong tendon attached on the anterior edge of the tibial plateau	Medial part : Strongly attached to the femur, on the whole length of the posterior part of the medial condyle. Lateral part : ossified tendon on the posterolateral part of the lateral condyle	All parts join together, and with the soleus to form the Achilles tendon. It insterts on the posterior plantar extremity of the calcaneus (tuber calcanei)	Posterolaterally, just distally to the edge of the tibial plateau	See Gastrocnemius	Along the anterior tibial crest, and on the arc of the lateral edge of the tibial plateau	The tendon passes on the medial side of the fooot and inserts on the medial protuberance on the proximal part of metatarsal 1
Ctenodactylus vali	On the lesser trochanter	Strong tendon attached on the anterior edge of the tibial plateau	NA	Strong tendon attached on the anterior edge of the tibial plateau	Medial part : proximally to the medial condyle. Lateral and median parts : inferior part of the lateral side of the femur, proximally to the lateral condyle	idem	On the posterior side of the crus, just distally to the edge of the tibial plateau	idem	Strongly attached on the whole length of the crest on the proximal half of the tibia, and on the anterolateral edge of the tibial plateau	The tendon passes over the ankle, then on the medial side of the foot, where it inserts on the 2nd metatarsal (digit 1 is reduced)
Gerbillus sp.	On the great trochanter	Joins with vastus lateralis to form a tendon that passes over the patella and attaches just distally to the tibial plateau on the anterior side	On the great trochanter	See biceps femoris	Medial part : on the internal proximal side of the medial condyle of the femur. Lateral and median part : on the inferior part of the lateral side of the lateral condyle	idem	On the lateral protuberance of the edge of the tibial plateau	idem	On the arc of the lateral edge of the anterior tibial plateau and along the length of the lateral side of the anterior crest of the tibia	Forms a tendon on the dorsal side of the foot, spliting in two, which insert on the medial side of the entocuneiform and on the dorsal side of the terminal phalanx of digit 1
Psammomys obesus	On the great trochanter	Anterior edge of the tibial plateau	On the lateral part of the femoral neck (distally) and on the great trochanter	Anterior edge of the tibial plateau	Medial part : on the internal proxymal side of the medial condyle of the femur. Lateral part : on the middle of the lateral side of the lateral condyle	idem	On the lateral protuberance of the edge of the tibial plateau, distally	idem	Along the anterior crest of the tibia and on the lateral edge, just below the tibial plateau.	Distally the tendon passes over the ankle, then on the medial side of the foot and inserts on the medial side of the entocuneiform. Another strand follows digit 1 and inserts on the dorsal side of the proximal part of the last phalanx
Proechimys cuvieri	NA	NA	NA	NA	Medial and lateral parts : on the posterior side of the distal part of the head of the femur, medially and laterally (respectively)	idem	On the posterior side of the distal-most part of the tibial plateau	idem	On the anterior side of the proximal head of the crus	The tendon extends dorsally and then medially on the foot, before splitting in two strands. One inserts on the medial side of metatarsal 1 – the other inserts plantarly into the foot, the exact location not visible.
	Extensor digitorum longus		Peroneus longus		Peroneus brevis		Flexor fibularis
	Origin	Insertion	Origin	Insertion	Origin	Insertion	Origin	Insertion
Chinchilla	From a tendon just lateral to the distal most point of the lateral condyle of the femur	The tendon splits in four strands which insert dorsally on the phalanx of digits 2, 3 and 4	On the anterior proximal crest of the fibula	The tendon passes laterally then plantarly on the foot and inserts on the foot plant	On the length of the lateral edge of the tibia	On the lateral side of the proximal part of the metatarsal 1	On the posterior side of the tibial head	The tendon passes on the medial side of the calcaneus and inserts on the foot plant
Ctenodactylus	From a tendon laterally to the crest of the lateral condyle	The tendon splits in four strands which insert dorsally on the phalanx of digits 2, 3 (medial), 3 (lateral) and 4	Seems to originate from the distal part of the peroneus brevis	The tendon passes under a well-developed peroneal process, then passes plantarly on the foot and inserts deep in the foot plant	On the proximal head of the fibula	The tendon passes under a well-developed peroneal process then inserts on the lateral protuberance at the base of metatarsal 1	On the posterior edge of the proximal part of the crus	The thin tendon passes on the medial side of the calcaneus and inserts on the foot plant.
Gerbillus	From a tendon just lateral to the distal-most point of the crest of the lateral condyle of the femur	In several strands of tendon on the dorsal side of the foot, which insert on digits 2, 3 and 4	Both peroneus muscles originate on the proximal head of the fibula (lateral part of the tibial plateau)	The tendon passes over the lateral malleolus and insert on proximally on the lateral side of the foot	See peroneus longus	See peroneus longus	On the posterior side of the head of the fibula and on the proximal part of the crus, where the tibia is not fused to the fibula	The long and thick tendon passes over the calcaneus medially and platarly, and inserts deeply in the foot plant, under the short flexor muscles
Psammomys	From a tendon at the distal-most point of the crest of the lateral condyle of the femur	Divides into four strands, which insert on the dirsal side of the distal phalanx of digits 2, 3, 4, 5	Both peroneus muscles originate from the distal lateral edge of the proximal head of the fibula	The long tendon passes laterally on the ankle, then crosses the foot plant and inserts on the medial side of the foot plant	See peroneus longus	The short tendon inserts on a lateral protuberance on the proximal part of metatarsal 1	On the posterior side of the proximal half of the tibia and fibula and on the whole width of the posterior edge of the tibial plateau.	The tendon is very short and thick, it inserts deeply in the foot plant.
Proechimys	From a tendon on the lateral side of the knee, on the femur under the patella	The tendon ends in three strands : the most lateral one attached to the dorsal side of metatarsal 5 ; the middle one on the medial side of metatarsal 4 ; the medial one splits again, one strand attached on the dorsal side of metatarsal 3, the other on the dorsal side of metatarsal 2.	On the posterior side of the proximal part of the fibula.	The tendon passes the fibular malleolus anteriorly, then passes the peroneal process of the calcaneus plantarly, it follows metatarsal 5 plantarly and medially and inserts deeper on the foot plant	On the posterior side of the proximal part of the tibia.	The tendon wraps around the fibular malleolus posteriorly, passes under the tendon of peroneus longus and inserts on a proximo-lateral process of metatarsal 5	Could not be clearly separated from other muscles.	Could not be clearly separated from other muscles.
