# Supplementary material for: Ecomorphological analysis of the astragalo-calcaneal complex in rodents and inferences of locomotor behaviours in extinct rodent species
Source: PeerJ. 2016 Oct 11;4:e2393. doi: 10.7717/peerj.2393 (PMC5068370; doi:10.7717/peerj.2393)
Supplement: Data S1 — Raw measurements (mm) of the calcaneus and astragalus of all specimens studied here. [file peerj-04-2393-s002.xls]

## Sheet: Sheet1
	Astragalus measurements
	ABW	AmTL	ATL	ATW	EL	EW	HH	HW	LBH	LTL	MBH	MTL	NL	SL	SW	TW
Cavia porcellus	4.981	1.733	6.422	5.702	3.086	2.501	2.458	3.202	3.046	4.447	3.19	3.622	2.456	3.014	1.746	3.621
Chinchilla laniger	4.868	2.314	7.65	5.949	4.502	2.75	3.466	3.454	4.162	4.576	3.897	4.552	3.282	3.923	1.854	2.885
Coendou prehensilis	11.743	6.49	14.049	16.363	8.593	6.985	5.499	6.752	7.529	10.133	6.966	8.842	8.705	7.327	5.633	7.647
Ctenodactylus gundi	4.016	1.831	5.479	5.033	3.038	1.929	2.419	2.755	2.267	4.013	2.812	3.448	3.282	2.68	1.918	2.743
Gerbillus sp.	3.233	1.542	4.138	3.608	2.102	1.663	1.456	2.209	1.86	2.476	2.02	1.878	2.301	2.455	1.036	2.146
Jaculus jaculus	4.2	1.569	4.773	4.418	2.536	2.249	2.143	2.113	2.509	3.244	2.088	2.763	2.671	2.887	1.217	2.477
Marmota marmota	10.313	4.635	13.559	12.963	8.042	5.853	5.44	7.589	6.61	9.356	6.437	6.706	7.136	6.51	4.884	6.996
Microtus gregalis	1.567	0.816	2.184	1.762	1.154	0.823	0.793	0.943	0.969	1.365	0.993	1.063	1.269	0.91	0.589	1.001
Myocastor coypus	11.61	5.534	14.319	12.854	7.846	7.357	6.576	7.674	7.311	8.681	5.81	9.596	5.861	6.743	4.56	6.71
Octodon degus	3.235	1.45	4.529	4.02	2.566	1.801	1.639	2.114	1.685	2.8	2.175	2.486	2.408	2.171	1.205	2.009
Proechimys cuvieri	4.771	2.183	5.832	5.585	3.742	2.653	2.691	2.729	3.112	4.267	2.973	4.104	2.937	2.402	1.918	2.501
Psammomys obesus	3.258	1.862	4.425	3.919	2.251	1.761	1.568	2.286	2.061	2.886	1.984	2.092	2.434	1.875	1.316	2.095
Pteromys volans	6.642	3.005	11.603	8.837	5.451	4.17	4.3	5.57	3.521	6.433	5.04	5.613	5.602	5.235	4.482	4.451
Sciurus vulgaris	4.477	2.316	6.815	6.226	3.36	2.861	2.67	3.453	2.985	4.524	2.843	2.964	3.753	3.099	2.867	3.148
Spalax erhenbergi	2.721	1.62	3.97	3.246	1.891	1.694	1.441	1.902	1.79	2.292	2.009	1.99	2.218	1.051	0.926	1.806
Spermaphilus fulvus	6.128	3.102	8.159	7.712	5.086	3.248	3.003	4.175	3.835	5.943	3.823	3.998	5.018	4.349	2.25	4.357
Dolichotis patagona	16.24	8.02	20.46	16.94	9.72	7.84	6.84	11.08	12	13.25	9.76	12.92	7.18	12.52	5	9.44
Dolichotis patagona	15.76	5.94	19.92	16.5	8.9	7.66	7.36	10.78	11.4	12.58	9.68	11.78	7.5	11.92	4.6	10.84
Dolichotis sp.	16.78	6.5	21.18	16.76	11.5	9.08	8	11.58	12.44	14.8	10.92	14.1	6.92	13.1	5.02	12.3
Dolichotis patagonica	15.46	7.66	19.48	16.54	9.84	8.6	6.78	11.08	12.76	13	9.48	11.92	7	12.3	5.38	11.06
Myoprocta acouchy	6.84	4.4	11.82	9.04	5.48	4.6	3	5.64	5.72	6.56	6	8.14	5.96	6.02	2.14	4.86
Myocastor coypus	11.26	6	14.74	12.66	7.72	7.74	4.98	6.8	7.1	8.52	7.5	9.68	7.86	9.2	4.6	7.84
Myocastor coypus	13.58	6.6	16.28	15	9.02	9.02	5.82	7.4	8.82	10.8	8.3	10.38	8.38	10.44	5	9.24
Capromys piloridae	9.48	5.2	12.5	12.7	7.38	6.18	5.92	7.18	7	9.5	6.4	8.18	7.72	7.5	5.18	8.04
Hydrochaeris hydrochearis	26.5	9.2	28.44	32.72	17.04	14.64	12.5	18.1	20.6	23.62	18	23.12	10	15.04	9.52	18.3
Hydrochaeris hydrochearis	27.36	9.9	30.38	31.06	18.22	17.86	11.48	17.5	20.5	22.2	16.48	21.06	11.78	19.9	9.16	17.8
Hydrochaeris hydrochearis	24.92	9.4	30.2	30.42	16.8	16.1	11.82	18.8	19.38	21.34	17.32	21.88	12	19.78	10.1	17.3
Dasyprocta leporina	10.88	5.86	17.16	13.82	7.68	3.54	5.18	9.06	10	10.6	9.4	11.12	9.4	8.58	3.5	7.7
Dasyprocta leporina	8.52	4.02	13.72	10.58	6.22	6.12	3.82	7.38	7.18	8.5	7.16	8.4	6.96	7.64	2.9	6.28
Dasyprocta leporina	8.84	4.51	13.32	10.74	6.5	5.92	3.66	6.7	7.3	8.74	6.9	8.38	6.2	6.78	2.74	6.46
Dasyprocta punctata	9.98	5.1	16.34	13.12	6.92	6.48	4.22	8.44	8.46	9.82	8.82	9.66	8.96	9.3	2.86	7.06
Dasyprocta punctata	9.68	6	16.6	12	6.62	6.08	4.12	7.92	8.12	9.74	8.1	9.94	7.94	8.42	3.22	6.46
Dasyprocta agouti	9.04	4.5	13.7	10.42	6.32	5.7	3.82	6.94	7.36	8.5	6.78	8.1	6.74	6.36	2.72	6
Castor canadensis	20.72	9.1	24.38	21.66	13.14	13.24	7.72	12	12.54	15.12	15.28	14.72	13.6	20.28	6.58	14.46
Castor canadensis	21.08	8.9	25.3	22.26	12.8	12.7	8	12.24	11.98	15.24	15.08	15.14	14.42	21.06	6.72	15.7
Cuniculus paca	13.6	6.26	19	15.34	9.08	8.1	5.4	9	10.76	12.38	9.82	12.7	9.3	11	4.12	9.4
Cuniculus paca	13.56	6.56	17.84	15.44	9.16	8.24	5.46	9.14	10.1	12.8	9.86	12.8	8.88	12.38	4.92	9.06
Lagidium peruanum	8.64	4.6	12.72	10.06	6.76	5.72	4.44	4.6	6.44	8.74	6.16	7.78	7.06	7.24	3.56	5.97
Erethizon dorsatum	16.28	5.48	17.34	18.22	10.62	8.88	6.8	8.36	9.06	14.12	8.54	10.2	9.48	11.54	5.74	12.36
Coendou prehensilis	12.2	4.12	15.23	14.8	8.14	6.75	5.52	7.28	7	9.94	6.56	9.2	8.92	8.32	5.64	10.2
Atherurus africanus	10.94	3.96	12.36	12.1	8.64	5.58	4.62	5.52	6.64	9.96	7	8.74	6.18	8.36	4.22	7.58
Atherurus africanus	10.68	4	12.82	21	8.76	5.46	5.22	5.5	7.06	9.4	6.78	8.26	6.24	6.88	4.06	7.26
Histrix cristata	18.04	5.7	19.38	18.22	12.3	8.8	7.22	9.44	8.98	16.18	10.92	13.22	9.58	9.84	6.2	14.32
Histrix cristata	18.14	6.58	19.82	20.08	13.42	8.04	8.22	9.9	11.1	15.76	12.06	13.64	8.74	10.28	7.04	13.2
Marmota marmota	9.94	3.6	12.04	11.26	7.54	4.84	4.76	7.04	6	8.3	5.96	6.94	7.1	5.38	5.26	7.52
Marmota marmota	10	4	12.08	11.4	7.78	5.4	5.06	7.24	6.32	8.7	5.4	6.65	7.5	6.3	5.38	7.78
Anomalurus derbianus	6.16	5.06	11.64	7.86	5.62	3.14	3.54	4	3.84	6.22	4.26	4.46	7.88	5.8	2.4	5.6
Funisciurus anerythrus	4.1	1.8	6.91	5	3.22	2.4	2.28	2.98	2.62	3.72	2.42	3	3.7	3.56	1.62	3.3
Ratufa bicolor	7.56	3.34	10.94	9.26	6.14	4	4.24	5.7	5.4	7.12	4.38	4.62	6.74	5.8	3	6.48
Ratufa indica	8.1	4.06	12.62	10.66	6.96	5.3	4.4	6.24	6.48	8.04	4.9	5.84	7.06	4.82	3.38	6.8
Pedetes capensis	11.58	na	24	12.92	7.8	8.54	6	10	8.48	12.7	8.22	9.46	16.64	12.1	3.46	8.88
Sciurus vulgaris	4.7	2.24	7.16	6.22	3.6	3.34	2.8	3.58	3.26	4.56	2.82	3.28	4.08	3.2	1.98	3.68
Sciurus vulgaris	4.96	2.3	7.2	6.42	4.1	3.4	2.94	3.74	3.3	4.64	3	3.44	4.4	3.98	2.04	4.14
B. langei*	3.877	2.123	5.774	4.748	2.835	2.323	2.28	2.939	2.438	3.327	2.323	2.781	3.382	1.841	2.261	2.42
P. gaillardi*	3.144	1.584	4.073	3.806	2.016	1.738	1.565	2.099	2.067	2.551	1.978	2.213	2.385	1.457	1.5	1.915
E. atavus*	1.617	0.879	2.535	2.055	1.181	0.89	0.894	1.164	1.048	1.4	1.04	1.15	1.649	0.91	0.743	1.022
I. pauffiensis*	3.545	1.971	5.093	4.384	2.311	2.056	2.121	2.636	2.345	2.86	2.225	2.478	2.835	2.736	1.898	2.31
P. goti*	3.096	1.543	4.65	4.023	2.192	1.588	1.702	2.3	2.207	2.814	1.996	1.984	2.796	1.874	2.12	1.839
	Calcaneus measurements
	CAL	CCH	CCW	CPL	CTL	CTW	EL	EW	MH	NH	NW	PPL	PPW	SL	SW	TH	TW
Cavia porcellus	4.967	2.427	1.608	5.216	12.573	4.526	2.44	1.5	4.05	3.114	2.315	1.643	0	1.984	1.722	3.313	2.378
Chinchilla laniger	5.39	2.945	1.705	4.477	13.46	5.483	3.435	1.253	5.016	3.49	2.901	2.211	0.555	3.659	1.975	3.664	3.548
Coendou prehensilis	7.093	5.616	4.832	9.95	23.469	13.988	6.505	4.522	11.758	9.553	4.743	4.96	3.992	5.2	4.693	9.377	6.904
Ctenodactylus gundi	4.025	2.376	1.785	3.676	10.049	4.999	2.229	1.584	4.121	3.37	2.267	1.834	1.192	1.673	1.886	3.985	2.776
Gerbillus sp.	3.107	1.799	1.385	3.829	8.331	3.444	1.336	0.661	2.702	2.213	1.451	1.394	0.789	1.231	0.981	2.756	1.921
Jaculus jaculus	3.352	1.745	1.437	6.604	10.941	3.879	1.099	1.183	4.807	2.895	1.602	0.791	0.061	1.452	1.388	2.802	2.663
Marmota marmota	7.479	6.123	4.988	9.389	22.797	13.26	6.006	3.893	9.358	8.378	4.706	4.635	3.208	4.637	4.952	8.97	7.677
Microtus gregalis	1.268	0.869	0.842	1.5	3.528	2.213	0.65	0.619	1.272	1.057	0.833	1.078	0.84	0.693	0.613	1.089	1.158
Myocastor coypus	10.201	5.805	3.651	11.327	28.116	14.576	6.713	5.096	10.206	8.657	7.963	7.952	2.996	5.014	4.229	6.844	9.011
Octodon degus	3.273	1.964	1.397	2.516	7.762	4.15	1.976	0.99	2.68	2.157	1.516	1.672	1.018	1.326	1.229	2.315	2.229
Proechimys cuvieri	5.181	2.68	1.654	5.171	12.831	5.525	2.537	1.74	4.586	3.397	2.749	2.754	1.279	1.872	1.773	3.569	3.25
Psammomys obesus	3.171	1.772	1.281	3.226	8.183	4.063	1.822	1.197	2.639	2.189	1.72	1.906	1.276	1.309	1.043	2.308	2.021
Pteromys volans	6.939	3.589	3.593	5.494	16.934	9.163	4.834	2.008	6.082	5.408	2.533	3.243	2.116	3.539	2.893	5.8	3.689
Sciurus vulgaris	4.382	2.385	2.366	3.526	10.804	6.425	2.99	1.622	4.13	3.862	1.662	2.793	1.794	2.161	1.484	3.782	2.642
Spalax erhenbergi	2.331	1.813	1.495	3.443	6.976	3.544	1.245	0.767	2.161	1.756	1.277	1.528	0.998	0.973	0.954	2.424	1.918
Spermaphilus fulvus	4.133	3.158	3.418	4.987	13.18	8.47	4.265	2.071	4.897	4.477	2.253	4.011	2.582	2.88	2.326	5.025	3.392
Dolichotis patagona	18.3	8.52	6.18	28.26	45.54	14.26	10.2	8.7	16.16	13.22	6.82	7.08	0	6.68	6.42	10.58	9.66
Dolichotis patagona	16.14	6.42	5.22	26.76	42.04	14.32	9.86	8.34	16.6	12.8	7.56	6.7	0	6.38	5.4	11.52	10.42
Dolichotis sp.	18.6	7.44	6.14	29.52	46.04	14.72	11.22	8.96	16.92	14.36	6.96	9.02	0	7.1	6.2	11	10.2
Dolichotis patagonica	18.26	7.96	6.52	27.48	43.44	13.6	10.96	8.04	14.76	12.92	7.1	6.68	0	6.5	6.08	10.41	9.46
Myoprocta acouchy	10.26	3.75	2.56	11.76	21.78	7.08	5.18	3.86	8.06	5.9	3.94	4.64	0	2.42	1.9	5.54	5.62
Myoprocta coypus	10.62	6.4	5.6	18.56	28.64	12.3	7.04	6.3	10.72	9.36	7.22	6.9	1.2	5.96	4.12	8.38	7.88
Myoprocta coypus	10.36	6.38	6	19.2	30	14.22	8.92	6.7	10.1	9.62	7.66	7.74	1.7	6.7	4.08	9.76	9.32
Capromys piloridae	8.2	6.4	4.42	16.84	24.22	4.02	5.56	4.36	9	7.64	5.6	6.22	4.96	5.7	4.46	6.78	7.3
Hydrochaeris hydrochearis	23.08	11.48	8	44.3	65	25	17.1	11.32	25.96	21.08	9.74	7.36	0	9.84	10.92	19.34	17.3
Hydrochaeris hydrochearis	23.4	13.08	8.9	40.2	61.92	25.94	18.08	13.1	26.04	20.84	10.06	7.28	0	11.4	13.9	16.7	14.8
Hydrochaeris hydrochearis	23.58	13.48	9.1	42.32	63	25.7	17.72	11.9	23.94	19.72	10.24	8.02	0	12.06	12.92	20.12	15.68
Dasyprocta leporina	157	5.6	3.84	15.6	30.58	11.36	8.06	5.72	11.18	9.4	5.16	4.12	0	4.02	4.54	8.72	6.16
Dasyprocta leporina	13.28	4.96	3.34	15.5	28.3	8.82	6.18	5.36	8.16	7.18	4.08	4.14	0	3.8	3.62	6.82	6.54
Dasyprocta leporina	14.22	4.46	3.08	14.38	26.1	8.3	6.12	5.1	8.82	7.16	3.84	3.22	0	3.44	3.28	7.36	6.48
Dasyprocta punctata	14.54	6.18	3.98	18.84	32.26	9.52	6.96	6.14	11.08	9.8	4.76	6.72	0	4.32	3	8.92	7.9
Dasyprocta punctata	14.4	5.24	4.26	14.04	27.7	9.84	7.12	5.48	10.26	8.46	4	5.14	0	3.66	3.6	7.12	5.68
Dasyprocta agouti	13.08	4.78	3.12	14.64	27.18	9.3	6.6	4.82	9.1	7.88	4.14	4.64	0	3.4	2.34	7	6.32
Castor canadensis	15.82	10.34	12.4	31.6	45	21.2	9.84	9.3	19.82	15.2	9.52	9.8	9.42	17.86	6.38	17.54	11.14
Castor canadensis	16	11.36	13.92	33.16	53.78	19.2	9.44	8.74	20.26	15.8	10.5	10.14	8.74	17.8	6.84	15.6	11.32
Cuniculus paca	13.94	7.72	6	23.1	36.58	13.2	8.62	5.9	13.2	11.34	5.64	6.86	1.34	5.52	4.44	9.08	8.12
Cuniculus paca	13.32	7.54	5.34	22.9	34.88	13.9	9.3	5.2	12.82	11.22	5.04	7.6	1.38	5.94	5.18	8.74	7.44
Lagidium peruanum	9.74	5.38	3.78	13.1	22.46	7.36	6.52	3.8	8.62	6.64	4.48	5.04	1.08	8.06	4.6	6.62	5.52
Erethizon dorsatum	7.62	7.36	7	18.72	26.72	18.16	9.3	6.8	13.04	12.8	6.92	8.94	4.54	8.7	5.96	14.9	7.26
Coendou prehensilis	8.08	5.36	5.68	17.92	25.14	16.26	7.14	5	11	8.94	5.84	6.36	6.54	6.26	5.4	9.58	6.6
Atherurus africanus	7.54	5.9	5.38	16.28	22.9	11.94	7.88	4.74	9.86	8.34	6.94	6.36	4.4	5.36	5.1	7.96	7.02
Atherurus africanus	7.2	5.52	6.06	16.88	24	11.38	7.36	4.2	10.92	8.22	7.38	5.48	4	5	4.54	8.66	6.5
Histrix cristata	12.08	8.48	7	23.76	33.42	22.3	10.76	6.46	13.92	12.9	7.34	7.46	4.5	7.34	7.1	15.04	10.5
Histrix cristata	10	7.36	9.36	27.7	36.3	20.76	11.64	6.38	15	13	8.32	7	3.62	8.46	8.42	13.2	11.22
Marmota marmota	6.68	5.53	4.64	14.5	21.4	12.5	6.26	3.58	8.04	7.16	4.3	4.1	3.3	4.24	4.62	8.46	6.8
Marmota marmota	7.1	5.58	5.06	13.44	20.8	12.24	6.3	3.96	8.1	7.24	4.18	3.98	3.26	4.3	4.5	8.6	6.3
Anomalurus derbianus	7	3.84	3.3	9.28	16.76	7.62	4.54	2.56	5	4.52	2.3	3.08	1.92	3.06	2.84	5.3	3
Funisciurus anerythrus	NA	NA	NA	NA	NA	NA	NA	NA	NA	NA	NA	NA	NA	NA	NA	NA	NA
Ratufa bicolor	7.34	4.34	3.84	10.4	17.2	9	6.12	3.16	6.6	5.72	2.94	3.84	1.58	4	2.5	6.32	3.04
Ratufa indica	6.16	4.92	4.28	11.86	19.34	11.88	6.04	3.58	7.08	6.22	2.7	3.74	2.9	5.06	2.8	7.38	4.72
Pedetes capensis	22	5.74	4.62	20.1	41.96	11.44	9.06	8.34	12.56	10.66	6.18	10.78	2.64	7.4	2.54	9.62	8.3
Sciurus vulgaris	4.58	2.68	2.5	7	10.9	6.22	2.92	1.8	4.1	3.76	1.9	3.64	2.42	2.24	1.72	3.56	2.34
Sciurus vulgaris	4.5	2.74	2.7	6.62	11.16	6.4	3.38	1.92	4.3	4.06	1.72	3.24	1.96	2.18	1.7	4.16	2.68
B. langei*	3.31	2.135	2.242	3.622	8.993	4.833	2.093	1.468	3.214	2.783	1.827	2.311	1.363	1.353	1.594	2.83	2.418
P. gaillardi*	2.569	1.506	1.747	3.142	7.024	3.848	1.311	1.205	2.6	2.193	1.404	1.548	1.174	1.01	1.187	2.242	1.786
E. atavus*	1.477	0.979	0.922	1.411	3.954	1.986	1.093	0.59	1.283	1.118	0.72	1.068	0.466	0.622	0.695	1.261	0.856
I. pauffiensis*	3.437	1.764	1.497	3.511	8.532	3.858	1.581	1.258	3.219	2.536	1.768	1.617	0.766	1.475	1.501	2.416	2.076
P. goti*	3.045	1.987	1.908	2.67	7.689	4.415	2.044	1.041	2.85	2.546	1.409	1.915	1.286	1.517	1.452	2.757	1.966
